# Supplementary material for: Silicon Nanowire Field-Effect Transistor as Label-Free Detection of Hepatitis B Virus Proteins with Opposite Net Charges
Source: Biosensors (Basel). 2021 Nov 10;11(11):442. doi: 10.3390/bios11110442 (PMC8615946; doi:10.3390/bios11110442)
Supplement: Supplementary file 1 [file biosensors-11-00442-s001.zip]

Archive with 1 entries (1 files):
- biosensors-1405191-supplementary.pdf
